# Supplementary material for: Decomposition of air conditioning electricity consumption considering the dependence between the temperature and electricity consumption
Source: PLoS One. 2024 Aug 29;19(8):e0308542. doi: 10.1371/journal.pone.0308542 (PMC11361441; doi:10.1371/journal.pone.0308542)
Supplement: S1 File — (ZIP) [file pone.0308542.s001.zip]

Archive with 4 entries (4 files):
- Electricity data for 2019.xlsx
- Electricity data for 2020.xlsx
- Electricity data for 2021.xlsx
- Electricity data for 2022.xlsx
