# Supplementary material for: Decomposition of air conditioning electricity consumption considering the dependence between the temperature and electricity consumption
Source: PLoS One. 2024 Aug 29;19(8):e0308542. doi: 10.1371/journal.pone.0308542 (PMC11361441; doi:10.1371/journal.pone.0308542)
Supplement: S1 File — (ZIP) [file pone.0308542.s001.zip › Electricity data for 2019.xlsx]

## Sheet: 2019
time	type	Maximum temperature	Average temperature	Daily electricity consumption
2019-01-01	weekends	12	11.1667	45915.3
2019-01-02	weekdays	11	10.4583	52030.3
2019-01-03	weekdays	13	11.8333	55693.7
2019-01-04	weekdays	18	14.625	55050
2019-01-05	weekends	15	13.5417	54188
2019-01-06	weekends	15	13.0417	54562.2
2019-01-07	weekdays	14	12.5417	53413.3
2019-01-08	weekdays	14	12.5833	53829.7
2019-01-09	weekdays	12	10.75	55173
2019-01-10	weekdays	17	13.4167	54199.2
2019-01-11	weekdays	15	13.5417	53913
2019-01-12	weekends	14	12.9583	53723.4
2019-01-13	weekends	13	11.6667	52750.4
2019-01-14	weekdays	15	12.875	53140.2
2019-01-15	weekdays	17	13.7083	53368.4
2019-01-16	weekdays	11	10.0417	52754
2019-01-17	weekdays	12	10.5833	52706
2019-01-18	weekdays	15	11.7917	51150.4
2019-01-19	weekends	20	14	49307
2019-01-20	weekends	13	12.2083	48623.2
2019-01-21	weekdays	11	10.4167	49358.5
2019-01-22	weekdays	15	10.625	48727.5
2019-01-23	weekdays	16	11.0833	48361.4
2019-01-24	weekdays	15	11.5417	47472.2
2019-01-25	weekdays	18	12.375	46188
2019-01-26	weekends	13	11.0417	44604.7
2019-01-27	weekends	13	9.625	42876
2019-01-28	weekdays	18	11.75	41620.5
2019-01-29	weekdays	17	13.0417	39823.8
2019-01-30	weekdays	22	16.2083	38509.3
2019-01-31	weekdays	25	17.0833	36854
2019-02-01	weekdays	12	10.7917	37236
2019-02-02	weekdays	18	12.9167	34985.7
2019-02-03	weekdays	18	15.0417	33389.2
2019-02-04	weekends	15	12.0417	33939.2
2019-02-05	weekends	18	13.8333	30210.9
2019-02-06	weekends	18	13.8333	30160.9
2019-02-07	weekends	24	15.7083	30387.4
2019-02-08	weekends	11	9.25	31688.4
2019-02-09	weekends	10	9.20833	33101.6
2019-02-10	weekends	11	9.41667	34316.5
2019-02-11	weekdays	10	9.125	36801.5
2019-02-12	weekdays	15	11.5833	38295.1
2019-02-13	weekdays	14	12.125	39086.3
2019-02-14	weekdays	12	11.75	40642.1
2019-02-15	weekdays	20	14.7917	40823.4
2019-02-16	weekends	12	9.66667	41959
2019-02-17	weekends	9	8.25	43099.4
2019-02-18	weekdays	14	11.4167	45107.7
2019-02-19	weekdays	23	15.0833	43979.7
2019-02-20	weekdays	14	12.8333	45249.4
2019-02-21	weekdays	13	11.625	47420.2
2019-02-22	weekdays	14	12.1667	48054.5
2019-02-23	weekends	11	9.95833	49402.7
2019-02-24	weekends	10	9.04167	49371.1
2019-02-25	weekdays	14	12.25	50754.5
2019-02-26	weekdays	14	12.7917	50599
2019-02-27	weekdays	17	13.625	50825.2
2019-02-28	weekdays	12	11.2083	50549.9
2019-03-01	weekdays	13	11.5652	51222.9
2019-03-02	weekends	15	12.625	51317.8
2019-03-03	weekends	14	12.4167	50422.9
2019-03-04	weekdays	16	13.3333	52196.3
2019-03-05	weekdays	13	12.1667	52843.9
2019-03-06	weekdays	20	14.1667	53020.2
2019-03-07	weekdays	13	11.25	53955.7
2019-03-08	weekdays	11	9.58333	54443.5
2019-03-09	weekends	14	11.6667	53027.1
2019-03-10	weekends	15	13.2917	51413.4
2019-03-11	weekdays	18	14.2917	52262.7
2019-03-12	weekdays	22	15.75	52431.1
2019-03-13	weekdays	19	15.6842	52724.6
2019-03-14	weekdays	21	14.7727	53267.1
2019-03-15	weekdays	18	13.75	52790.1
2019-03-16	weekends	17	15.2222	51836.4
2019-03-17	weekends	18	14.4583	51250.1
2019-03-18	weekdays	18	14.7083	52848.1
2019-03-19	weekdays	18	15.0833	53653.8
2019-03-20	weekdays	25	19.875	53718.9
2019-03-21	weekdays	26	20.6667	53519.8
2019-03-22	weekdays	15	12.0417	53525.9
2019-03-23	weekends	13	11.0833	53881.4
2019-03-24	weekends	13	11.5	53804.8
2019-03-25	weekdays	17	13.0417	54104.7
2019-03-26	weekdays	19	15	54033.7
2019-03-27	weekdays	21	17.5417	53587.3
2019-03-28	weekdays	26	20.5417	53716.4
2019-03-29	weekdays	17	15.25	53683.9
2019-03-30	weekends	23	18.0833	52520
2019-03-31	weekends	17	14.5833	51597.3
2019-04-01	weekdays	16	13.25	52200.8
2019-04-02	weekdays	16	14.5417	53466.3
2019-04-03	weekdays	15	14.1667	54188.3
2019-04-04	weekdays	17	15.0417	53585
2019-04-05	weekends	20	17.1667	47007.7
2019-04-06	weekends	23	19.8333	49306.5
2019-04-07	weekends	22	18.875	51914
2019-04-08	weekdays	26	21.1667	54005.2
2019-04-09	weekdays	29	23.1667	54764.5
2019-04-10	weekdays	22	17.375	54913.9
2019-04-11	weekdays	15	13.75	53228.3
2019-04-12	weekdays	18	15.0417	53643.5
2019-04-13	weekends	16	15.0417	53613.4
2019-04-14	weekends	22	17.8333	52501.4
2019-04-15	weekdays	19	16.75	53049.8
2019-04-16	weekdays	19	14.875	53137.8
2019-04-17	weekdays	25	18.1667	53291.4
2019-04-18	weekdays	25	19.5	53127.6
2019-04-19	weekdays	24	19.7917	52983
2019-04-20	weekends	25	21.0417	53175.8
2019-04-21	weekends	25	22.125	52161.8
2019-04-22	weekdays	26	22.0833	54360.4
2019-04-23	weekdays	27	23.2083	55742.8
2019-04-24	weekdays	27	23.5833	57297
2019-04-25	weekdays	26	22.0417	56860.1
2019-04-26	weekdays	25	21.2083	56194
2019-04-27	weekends	20	17.2917	52890.5
2019-04-28	weekdays	22	19	53076.1
2019-04-29	weekdays	25	21.6667	54599.4
2019-04-30	weekdays	28	21.7083	53987.7
2019-05-01	weekends	23	18.4583	44074.5
2019-05-02	weekends	22	19.375	46108
2019-05-03	weekends	23	19.0417	48936.5
2019-05-04	weekends	23	19.9167	50843.5
2019-05-05	weekdays	24	20.7083	51559.3
2019-05-06	weekdays	22	19.875	52922.8
2019-05-07	weekdays	19	17.7917	52875.9
2019-05-08	weekdays	19	17.0833	53307.7
2019-05-09	weekdays	21	19.375	53476.9
2019-05-10	weekdays	25	21.125	53618.3
2019-05-11	weekends	25	21.625	53490.2
2019-05-12	weekends	26	22.6667	52639.2
2019-05-13	weekdays	28	23.8333	55015.4
2019-05-14	weekdays	23	21	57368
2019-05-15	weekdays	22	20.3333	56494.3
2019-05-16	weekdays	25	22.2083	56443.9
2019-05-17	weekdays	25	22.4167	56376
2019-05-18	weekends	31	25.5417	57642.3
2019-05-19	weekends	26	24.1667	57625.4
2019-05-20	weekdays	25	22.2917	57241.7
2019-05-21	weekdays	23	20.5833	54446.3
2019-05-22	weekdays	24	20.75	54148.6
2019-05-23	weekdays	27	22.3333	54264.4
2019-05-24	weekdays	25	22.7083	54604.2
2019-05-25	weekends	28	24.625	55134.8
2019-05-26	weekends	26	24.2083	54573.9
2019-05-27	weekdays	30	25.7917	57807.1
2019-05-28	weekdays	24	20.875	55929.4
2019-05-29	weekdays	23	20.4583	53277.6
2019-05-30	weekdays	26	22.3333	54665.6
2019-05-31	weekdays	29	23.4583	55963.2
2019-06-01	weekends	22	21.0833	54064.2
2019-06-02	weekends	23	21.4583	54358.3
2019-06-03	weekdays	25	22.6667	56678
2019-06-04	weekdays	29	25.4167	59177.8
2019-06-05	weekdays	29	26.125	61014.7
2019-06-06	weekdays	32	28.2083	61352.5
2019-06-07	weekends	30	27	53316.5
2019-06-08	weekends	26	24.7083	56846.9
2019-06-09	weekends	29	26.375	59719.6
2019-06-10	weekdays	25	23.6667	59257.6
2019-06-11	weekdays	27	24.375	58500.1
2019-06-12	weekdays	25	22.7917	55563.2
2019-06-13	weekdays	21	20.1667	53999.1
2019-06-14	weekdays	26	23.4583	55323.6
2019-06-15	weekends	29	24.75	55646.1
2019-06-16	weekends	27	24.1667	54146.8
2019-06-17	weekdays	29	25.7917	57957
2019-06-18	weekdays	32	27.4583	61929.9
2019-06-19	weekdays	31	28.5	65191.8
2019-06-20	weekdays	30	27.0417	66662
2019-06-21	weekdays	32	28.0417	68507.2
2019-06-22	weekends	27	25	65432.5
2019-06-23	weekends	23	21.9583	57622.8
2019-06-24	weekdays	22	20.75	54895.8
2019-06-25	weekdays	23	21.9167	54951
2019-06-26	weekdays	29	25.1667	58006
2019-06-27	weekdays	31	27.2917	62149.2
2019-06-28	weekdays	32	28.6667	65679.8
2019-06-29	weekends	33	29.25	66941.5
2019-06-30	weekends	32	29.2083	66109.1
2019-07-01	weekdays	33	29.3333	67465.3
2019-07-02	weekdays	29	26.9167	66747.5
2019-07-03	weekdays	29	27.0833	63955
2019-07-04	weekdays	31	27.9583	64473.5
2019-07-05	weekdays	32	28.7083	65374.4
2019-07-06	weekends	30	26.125	63468.2
2019-07-07	weekends	29	27.4583	61936.4
2019-07-08	weekdays	31	28.625	65089.6
2019-07-09	weekdays	31	28.2083	65246
2019-07-10	weekdays	29	26.9167	63388.9
2019-07-11	weekdays	26	24.7917	62503.9
2019-07-12	weekdays	31	28.5	64774.8
2019-07-13	weekends	31	29.0417	65784.9
2019-07-14	weekends	31	28.5417	64416.9
2019-07-15	weekdays	32	28.2083	67610.7
2019-07-16	weekdays	31	27.8333	68059.4
2019-07-17	weekdays	32	28.0833	68882.3
2019-07-18	weekdays	32	28.7083	69556.4
2019-07-19	weekdays	33	29.5833	71013.7
2019-07-20	weekends	32	28.8333	68318.1
2019-07-21	weekends	31	28.3333	64573.1
2019-07-22	weekdays	32	28	63508.9
2019-07-23	weekdays	32	28.25	64604.5
2019-07-24	weekdays	33	29.0833	66933.7
2019-07-25	weekdays	33	29.5	68701.2
2019-07-26	weekdays	33	29.2917	69320.3
2019-07-27	weekends	33	29.0417	66874.1
2019-07-28	weekends	33	29.0417	63965.1
2019-07-29	weekdays	33	29.6667	67693
2019-07-30	weekdays	34	30.125	69627.3
2019-07-31	weekdays	33	29.5833	68638.2
2019-08-01	weekdays	33	29.75	65799.7
2019-08-02	weekdays	32	29.25	64224.7
2019-08-03	weekends	33	29.125	63688.9
2019-08-04	weekends	33	29.25	63455.3
2019-08-05	weekdays	32	29.1667	67661.7
2019-08-06	weekdays	33	29.375	68604.3
2019-08-07	weekdays	33	29.5	68538.5
2019-08-08	weekdays	34	30.3333	69803.7
2019-08-09	weekdays	36	31.9167	70763
2019-08-10	weekends	38	32.4583	71145.6
2019-08-11	weekends	35	30.875	68568.8
2019-08-12	weekdays	35	30.4583	70745.2
2019-08-13	weekdays	33	29.7917	71296
2019-08-14	weekdays	34	30.0833	69829
2019-08-15	weekdays	34	29	68189.1
2019-08-16	weekdays	33	28.5833	67389.3
2019-08-17	weekends	33	28.625	66215.7
2019-08-18	weekends	32	28.7917	63310.2
2019-08-19	weekdays	30	27.875	64440
2019-08-20	weekdays	32	28.75	65808.3
2019-08-21	weekdays	32	28.5833	66797.3
2019-08-22	weekdays	32	29.0833	68308.8
2019-08-23	weekdays	32	29.5417	69513.4
2019-08-24	weekends	32	29.625	68209.1
2019-08-25	weekends	30	28.8333	61861.2
2019-08-26	weekdays	33	29.7083	66512.4
2019-08-27	weekdays	34	29.75	68920.9
2019-08-28	weekdays	31	28.9583	69869.2
2019-08-29	weekdays	34	30.375	70915.1
2019-08-30	weekdays	29	27.125	67560.8
2019-08-31	weekends	29	27.25	62975.4
2019-09-01	weekends	31	28.4167	61870.8
2019-09-02	weekdays	31	28.75	65980.7
2019-09-03	weekdays	30	28.1667	65653.4
2019-09-04	weekdays	30	27.75	65181.9
2019-09-05	weekdays	32	28.2917	65280.2
2019-09-06	weekdays	33	29.2174	66940.9
2019-09-07	weekends	33	28.875	66808.6
2019-09-08	weekends	32	28.375	65331.4
2019-09-09	weekdays	32	28.7917	67818.3
2019-09-10	weekdays	32	28.8333	68619.8
2019-09-11	weekdays	32	28.4583	68346.5
2019-09-12	weekdays	32	29.2917	67839.7
2019-09-13	weekends	32	28.7826	59096.1
2019-09-14	weekends	32	28.625	62230.7
2019-09-15	weekends	32	28.9167	64720.1
2019-09-16	weekdays	29	27.25	65320.4
2019-09-17	weekdays	30	27.7826	64863
2019-09-18	weekdays	32	27.7619	63616.9
2019-09-19	weekdays	29	26.9583	61201
2019-09-20	weekdays	29	25.75	59247.5
2019-09-21	weekends	30	25.6842	58626.7
2019-09-22	weekends	31	26.4167	57814.1
2019-09-23	weekdays	30	25.7917	59292.5
2019-09-24	weekdays	29	25.0833	57915.6
2019-09-25	weekdays	28	24.375	57718.7
2019-09-26	weekdays	28	24.7917	57502.2
2019-09-27	weekdays	28	24.5217	58040.3
2019-09-28	weekends	29	25.1667	58743.1
2019-09-29	weekdays	30	26.25	60508.7
2019-09-30	weekdays	26	24.5833	58294.9
2019-10-01	weekends	36	28.4167	50339.8
2019-10-02	weekends	33	27.7826	52994.5
2019-10-03	weekends	31	27.6667	56955.3
2019-10-04	weekends	31	27.3333	59945.9
2019-10-05	weekends	30	27.25	60603.5
2019-10-06	weekends	29	26.125	58447.8
2019-10-07	weekends	27	25.4167	58386.8
2019-10-08	weekdays	30	25.75	58903.2
2019-10-09	weekdays	25	24.25	57640.1
2019-10-10	weekdays	29	25	58363.5
2019-10-11	weekdays	30	25.9583	59630.2
2019-10-12	weekdays	30	26.2917	59631.9
2019-10-13	weekends	25	24.2917	56085.8
2019-10-14	weekdays	26	24.0833	55808.5
2019-10-15	weekdays	26	22.875	55779.9
2019-10-16	weekdays	25	22.4583	55075.7
2019-10-17	weekdays	26	23.7917	55851.5
2019-10-18	weekdays	26	23.7917	56243.2
2019-10-19	weekends	26	23	55404.6
2019-10-20	weekends	25	22.25	53276.3
2019-10-21	weekdays	25	21.2083	54440.2
2019-10-22	weekdays	25	21.625	55405.4
2019-10-23	weekdays	26	22.3333	55004.3
2019-10-24	weekdays	27	23.125	55039.4
2019-10-25	weekdays	26	23.1667	55852.6
2019-10-26	weekends	25	22.9091	55012.6
2019-10-27	weekends	22	19.6667	53382.7
2019-10-28	weekdays	21	19.5	54701.7
2019-10-29	weekdays	25	21.4583	54643.8
2019-10-30	weekdays	23	21.25	54564.2
2019-10-31	weekdays	23	20.875	54133.1
2019-11-01	weekdays	24	21.8333	53394.3
2019-11-02	weekends	24	21.625	53807.3
2019-11-03	weekends	25	22.0417	53019.4
2019-11-04	weekdays	24	21.7083	53848.4
2019-11-05	weekdays	24	21.0833	54826.1
2019-11-06	weekdays	24	20.3333	54908.7
2019-11-07	weekdays	23	20.8696	55413.9
2019-11-08	weekdays	23	20.75	55418.5
2019-11-09	weekends	21	19.1667	54598.4
2019-11-10	weekends	24	18.25	53315.1
2019-11-11	weekdays	24	18.75	54751.2
2019-11-12	weekdays	24	20.0417	60378.9
2019-11-13	weekdays	26	21.0833	55196.2
2019-11-14	weekdays	22	19.8333	54843.7
2019-11-15	weekdays	22	18.125	54646.8
2019-11-16	weekends	24	20.125	53971.6
2019-11-17	weekends	26	21.5833	53004.7
2019-11-18	weekdays	24	19.3333	54741.5
2019-11-19	weekdays	18	16.5417	55094.5
2019-11-20	weekdays	19	17.2083	54837.2
2019-11-21	weekdays	21	19.0833	55392.9
2019-11-22	weekdays	21	19.875	55239.9
2019-11-23	weekends	24	21.3636	56480.2
2019-11-24	weekends	27	21.9583	54799.2
2019-11-25	weekdays	21	18.625	55497.3
2019-11-26	weekdays	19	16.7917	55783.1
2019-11-27	weekdays	18	17.5	56212.5
2019-11-28	weekdays	17	15.375	55856.7
2019-11-29	weekdays	18	15.2083	55528.2
2019-11-30	weekends	18	16.5833	54336.1
2019-12-01	weekends	24	19.375	51830.7
2019-12-02	weekdays	17	14.9167	54061.2
2019-12-03	weekdays	15	12.9167	55267.5
2019-12-04	weekdays	16	13.4583	56101.9
2019-12-05	weekdays	14	12.25	56698.7
2019-12-06	weekdays	12	10.2083	57223.7
2019-12-07	weekends	14	11.9167	56637.2
2019-12-08	weekends	16	11.9167	55993
2019-12-09	weekdays	18	13.625	56998.3
2019-12-10	weekdays	20	15.5417	57434.6
2019-12-11	weekdays	21	15.4167	57782.5
2019-12-12	weekdays	18	15.125	57755.7
2019-12-13	weekdays	20	15.1667	57014.7
2019-12-14	weekends	20	15.625	56118.1
2019-12-15	weekends	20	17.1667	54298
2019-12-16	weekdays	24	18.625	55623.8
2019-12-17	weekdays	23	17.875	56348.8
2019-12-18	weekdays	17	15.1667	56461.7
2019-12-19	weekdays	14	12.75	56431.4
2019-12-20	weekdays	13	12.1667	57115.9
2019-12-21	weekends	18	14.9167	56389
2019-12-22	weekends	21	16.4583	55133.7
2019-12-23	weekdays	16	14.9583	56305
2019-12-24	weekdays	17	15.125	56436.5
2019-12-25	weekdays	19	16.2083	56078.6
2019-12-26	weekdays	24	17.2083	55965.8
2019-12-27	weekdays	15	12.7917	56559.3
2019-12-28	weekends	17	13.2917	56260
2019-12-29	weekends	21	17.625	55491.4
2019-12-30	weekdays	17	15.6667	54519.7
2019-12-31	weekdays	15	13.0417	54400.9
