# Supplementary material for: Decomposition of air conditioning electricity consumption considering the dependence between the temperature and electricity consumption
Source: PLoS One. 2024 Aug 29;19(8):e0308542. doi: 10.1371/journal.pone.0308542 (PMC11361441; doi:10.1371/journal.pone.0308542)
Supplement: S1 File — (ZIP) [file pone.0308542.s001.zip › Electricity data for 2020.xlsx]

## Sheet: 2020
time	type	Maximum temperature	Average temperature	Daily electricity consumption
2020-01-01	weekends	15	12.2083	50109.1
2020-01-02	weekdays	19	15.0417	53603.3
2020-01-03	weekdays	20	16.5833	55186.2
2020-01-04	weekends	21	16.6667	54704.3
2020-01-05	weekends	18	16.2917	54228
2020-01-06	weekdays	24	19.125	53989.7
2020-01-07	weekdays	20	17.5417	53920.3
2020-01-08	weekdays	18	15.375	53449.5
2020-01-09	weekdays	15	13.2083	52928.3
2020-01-10	weekdays	17	14.875	51763.9
2020-01-11	weekends	19	15.381	50948.7
2020-01-12	weekends	13	12.6087	49859.1
2020-01-13	weekdays	14	12.0417	49653.1
2020-01-14	weekdays	17	13.3636	48594.5
2020-01-15	weekdays	13	12.375	47584.4
2020-01-16	weekdays	17	14	46305.3
2020-01-17	weekdays	14	12.7917	45071.7
2020-01-18	weekends	12	10.9583	43583.8
2020-01-19	weekdays	15	11.4167	42075.8
2020-01-20	weekdays	14	12.7083	39738.4
2020-01-21	weekdays	16	13.125	38021.8
2020-01-22	weekdays	19	15.6667	36386.3
2020-01-23	weekdays	19	15.3333	34614.9
2020-01-24	weekends	14	13.5417	34937
2020-01-25	weekends	16	13.75	31606.2
2020-01-26	weekends	15	14	32184.6
2020-01-27	weekends	17	13.4583	32371.1
2020-01-28	weekends	13	11.75	33157.2
2020-01-29	weekends	14	10.4583	33514.3
2020-01-30	weekends	14	9.83333	34298.5
2020-01-31	weekends	14	9.95833	34238.5
2020-02-01	weekends	14	10.5417	34095.4
2020-02-02	weekends	15	11.5417	33997.8
2020-02-03	weekdays	12	11.5	34414.8
2020-02-04	weekdays	12	10.875	34393.2
2020-02-05	weekdays	14	12.4783	34312.1
2020-02-06	weekdays	12	11.2083	34296.6
2020-02-07	weekdays	15	12	34183.9
2020-02-08	weekends	13	11.9583	33786.4
2020-02-09	weekends	13	10.9167	33425.9
2020-02-10	weekdays	16	11.8333	34154.6
2020-02-11	weekdays	20	14.875	34230.3
2020-02-12	weekdays	18	14.8333	34237.7
2020-02-13	weekdays	16	15.125	35268.3
2020-02-14	weekdays	17	15.2917	35647.4
2020-02-15	weekends	20	16.2083	35820
2020-02-16	weekends	15	10.5	36778.3
2020-02-17	weekdays	12	9.08333	37977.6
2020-02-18	weekdays	13	9.125	39007.5
2020-02-19	weekdays	15	10.5	39233.7
2020-02-20	weekdays	17	13.5833	39275.1
2020-02-21	weekdays	20	15.2083	39629.7
2020-02-22	weekends	17	14.0833	39187.7
2020-02-23	weekends	19	15.125	39139.8
2020-02-24	weekdays	22	16.9583	40295.6
2020-02-25	weekdays	24	17.5833	40895.4
2020-02-26	weekdays	17	15	41325.7
2020-02-27	weekdays	14	13.625	41697.5
2020-02-28	weekdays	22	16.125	41753.9
2020-02-29	weekends	24	17.4583	41706.4
2020-03-01	weekends	17	14.5417	41267.2
2020-03-02	weekdays	15	13.5417	43777.1
2020-03-03	weekdays	16	13.4583	44653.8
2020-03-04	weekdays	13	11.5833	45409.5
2020-03-05	weekdays	12	10.7083	46515.1
2020-03-06	weekdays	16	12.9583	46435.5
2020-03-07	weekends	19	14.75	45879.6
2020-03-08	weekends	15	14.0833	45686.8
2020-03-09	weekdays	26	18.7083	47287.1
2020-03-10	weekdays	20	16.375	47924
2020-03-11	weekdays	17	14.6667	48532.9
2020-03-12	weekdays	14	12.5	49450.1
2020-03-13	weekdays	19	15.0556	49877.9
2020-03-14	weekends	15	13.6875	49517.1
2020-03-15	weekends	20	14.8333	48515.2
2020-03-16	weekdays	21	15.8333	49487.7
2020-03-17	weekdays	20	16.2917	50647.6
2020-03-18	weekdays	17	15.9167	51482.5
2020-03-19	weekdays	23	18.2083	51711.4
2020-03-20	weekdays	18	15.5	52115.4
2020-03-21	weekends	22	17.4167	51479.3
2020-03-22	weekends	25	20.2917	50221.6
2020-03-23	weekdays	19	16.0833	51928.9
2020-03-24	weekdays	20	16.75	52235.1
2020-03-25	weekdays	23	18.875	52736.9
2020-03-26	weekdays	24	19.75	52683
2020-03-27	weekdays	26	19.4583	53595.1
2020-03-28	weekends	14	12.8333	52363.7
2020-03-29	weekends	13	12.125	52115.6
2020-03-30	weekdays	14	12.375	53534
2020-03-31	weekdays	15	13.7083	53515.5
2020-04-01	weekdays	19	15.7083	52679.4
2020-04-02	weekdays	15	13.4167	53459.2
2020-04-03	weekdays	15	13.1667	53570.4
2020-04-04	weekends	17	14.5	48141.3
2020-04-05	weekends	16	14.375	49764.5
2020-04-06	weekends	16	13.625	52903.9
2020-04-07	weekdays	18	14.2381	54065.7
2020-04-08	weekdays	20	15.875	53870.9
2020-04-09	weekdays	20	17.5652	53427.6
2020-04-10	weekdays	21	18.25	53384
2020-04-11	weekends	20	18.3333	53089.8
2020-04-12	weekends	19	15.625	51891.7
2020-04-13	weekdays	21	15.5	53179.9
2020-04-14	weekdays	22	17	53679.1
2020-04-15	weekdays	24	18.8333	52989.2
2020-04-16	weekdays	24	19.3333	52683.3
2020-04-17	weekdays	28	21.5833	53455.4
2020-04-18	weekends	23	20.0417	53158.7
2020-04-19	weekends	28	22.0417	52253.5
2020-04-20	weekdays	22	18.9583	53617.4
2020-04-21	weekdays	18	16.25	53466.4
2020-04-22	weekdays	16	14.375	53631.6
2020-04-23	weekdays	17	15	54031.6
2020-04-24	weekdays	19	15.913	53968.6
2020-04-25	weekends	24	18.4167	53441.1
2020-04-26	weekdays	24	19.5417	53158.3
2020-04-27	weekdays	27	21.2083	53984.4
2020-04-28	weekdays	21	18.625	53897
2020-04-29	weekdays	25	20.9583	54209
2020-04-30	weekdays	27	22.25	53398.8
2020-05-01	weekends	28	23.0417	46309.8
2020-05-02	weekends	29	24.1667	48176.8
2020-05-03	weekends	27	23.5417	52361.4
2020-05-04	weekends	29	24.3333	56512.7
2020-05-05	weekends	26	23.9167	57941.7
2020-05-06	weekdays	27	23.375	58746.8
2020-05-07	weekdays	22	20.7083	56465.5
2020-05-08	weekdays	29	24.0833	58316.7
2020-05-09	weekdays	30	26.5417	61761.4
2020-05-10	weekends	28	23.4583	59291.7
2020-05-11	weekdays	24	22.0833	57252.4
2020-05-12	weekdays	26	22.3333	57185.2
2020-05-13	weekdays	28	23.25	56484.5
2020-05-14	weekdays	27	23.7083	57518.3
2020-05-15	weekdays	31	26.4167	60970.8
2020-05-16	weekends	33	28.125	61743.8
2020-05-17	weekends	30	25.875	60124
2020-05-18	weekdays	28	25.0417	59642.7
2020-05-19	weekdays	26	23.875	59361.4
2020-05-20	weekdays	24	22.7917	57704.3
2020-05-21	weekdays	22	20.625	56110.2
2020-05-22	weekdays	22	20.2083	54936.5
2020-05-23	weekends	26	22.5	55238.5
2020-05-24	weekends	28	24.125	55597.1
2020-05-25	weekdays	28	24.7917	59073.6
2020-05-26	weekdays	29	25.5417	60370.4
2020-05-27	weekdays	25	23.2917	58336.5
2020-05-28	weekdays	26	23.125	57217.9
2020-05-29	weekdays	27	23.9583	58216
2020-05-30	weekends	31	26.7083	59087.2
2020-05-31	weekends	30	26.9167	58464.3
2020-06-01	weekdays	26	24.25	59095.1
2020-06-02	weekdays	31	26.125	61519.6
2020-06-03	weekdays	32	28.3333	64554.6
2020-06-04	weekdays	31	27.9091	65527.4
2020-06-05	weekdays	31	27.7917	65647.1
2020-06-06	weekends	28	26.0417	62674.6
2020-06-07	weekends	25	23.625	58890.6
2020-06-08	weekdays	25	23.75	60135.2
2020-06-09	weekdays	27	25.1667	59420.5
2020-06-10	weekdays	30	27	61628
2020-06-11	weekdays	31	27.5417	62974.2
2020-06-12	weekdays	33	29.2083	66020.4
2020-06-13	weekends	36	30.3333	67446.7
2020-06-14	weekends	33	29.625	66504.8
2020-06-15	weekdays	33	29.125	68418.6
2020-06-16	weekdays	33	29.125	70380.3
2020-06-17	weekdays	32	28.625	72518.4
2020-06-18	weekdays	32	29.1667	73308.9
2020-06-19	weekdays	32	28.5417	73583
2020-06-20	weekends	31	27	72383.2
2020-06-21	weekends	32	28.2917	71128.9
2020-06-22	weekdays	31	28.5833	74117.3
2020-06-23	weekdays	31	28.4167	75539.7
2020-06-24	weekdays	32	28.875	74629.6
2020-06-25	weekends	33	29.1667	65182.6
2020-06-26	weekends	32	29.5	65678.2
2020-06-27	weekends	35	30.5	70407.5
2020-06-28	weekdays	34	30.125	73037.1
2020-06-29	weekdays	34	30.0833	73954.2
2020-06-30	weekdays	35	30.4583	74060.7
2020-07-01	weekdays	34	29.25	71881
2020-07-02	weekdays	33	28.875	70717
2020-07-03	weekdays	34	30.375	71475.1
2020-07-04	weekends	33	30.0417	71505.8
2020-07-05	weekends	33	29.375	70364.3
2020-07-06	weekdays	34	30.0417	73621.2
2020-07-07	weekdays	33	29.8333	75383.1
2020-07-08	weekdays	32	29	73259.8
2020-07-09	weekdays	30	28.2917	70287.8
2020-07-10	weekdays	32	29.0833	70431.9
2020-07-11	weekends	33	29.4167	71090
2020-07-12	weekends	34	30.0417	71217
2020-07-13	weekdays	34	29.7917	75756.9
2020-07-14	weekdays	34	29.75	77148.3
2020-07-15	weekdays	33	29.5833	75973.6
2020-07-16	weekdays	34	29.8333	73667.8
2020-07-17	weekdays	33	29.0417	73956.7
2020-07-18	weekends	34	29.9583	73401.1
2020-07-19	weekends	34	30.4167	72462.3
2020-07-20	weekdays	34	30.5417	75931.7
2020-07-21	weekdays	34	30.3333	76194.8
2020-07-22	weekdays	35	30.2083	77140.8
2020-07-23	weekdays	37	31.625	77905.2
2020-07-24	weekdays	34	30.8333	78892
2020-07-25	weekends	28	27	73687.9
2020-07-26	weekends	34	29.5833	71034.9
2020-07-27	weekdays	34	29.7391	74670.6
2020-07-28	weekdays	35	29.625	75835.4
2020-07-29	weekdays	34	29.7917	75078.2
2020-07-30	weekdays	34	29.875	75104.1
2020-07-31	weekdays	32	29.7391	74168.9
2020-08-01	weekends	34	30.2917	72091
2020-08-02	weekends	33	29.9167	70794.9
2020-08-03	weekdays	34	30.2917	72880.1
2020-08-04	weekdays	33	29.4167	71457.9
2020-08-05	weekdays	33	29.2917	70215.9
2020-08-06	weekdays	34	29.7083	72759.9
2020-08-07	weekdays	36	30.7083	75211.1
2020-08-08	weekends	34	30.5417	74562.8
2020-08-09	weekends	34	29.25	72402.5
2020-08-10	weekdays	33	30.2917	75053.1
2020-08-11	weekdays	30	27.625	66802.3
2020-08-12	weekdays	33	28.9583	68689.2
2020-08-13	weekdays	34	29.8182	72137.1
2020-08-14	weekdays	33	29.6667	74627.4
2020-08-15	weekends	33	29.4583	72414.2
2020-08-16	weekends	33	29.2917	69021.3
2020-08-17	weekdays	33	29.75	73028.1
2020-08-18	weekdays	33	29.75	74379.1
2020-08-19	weekdays	33	30	75029.8
2020-08-20	weekdays	33	29.875	75217.2
2020-08-21	weekdays	32	29.2917	74848.7
2020-08-22	weekends	32	29.4167	72776.3
2020-08-23	weekends	34	30.0417	70411
2020-08-24	weekdays	34	30.1667	73769.1
2020-08-25	weekdays	34	30.9167	75132.2
2020-08-26	weekdays	33	29.8333	74994
2020-08-27	weekdays	32	27.9167	71637.6
2020-08-28	weekdays	31	27.75	70400.9
2020-08-29	weekends	33	29.0417	71235
2020-08-30	weekends	32	29	70039.2
2020-08-31	weekdays	33	29.8333	73306.2
2020-09-01	weekdays	35	30.6667	73566.1
2020-09-02	weekdays	34	30.5833	74096.1
2020-09-03	weekdays	33	29.375	74486
2020-09-04	weekdays	31	28.25	72142.1
2020-09-05	weekends	31	27.7083	66747.6
2020-09-06	weekends	33	28.1667	65641.8
2020-09-07	weekdays	31	27.375	66979.3
2020-09-08	weekdays	33	27.625	67042.6
2020-09-09	weekdays	31	27.0833	67932.3
2020-09-10	weekdays	30	27.2917	67927
2020-09-11	weekdays	33	28.6957	68848.2
2020-09-12	weekends	28	26.75	66010.4
2020-09-13	weekends	28	26.9167	62472.1
2020-09-14	weekdays	28	25.375	64720.4
2020-09-15	weekdays	31	27.5417	67381.3
2020-09-16	weekdays	31	28.0833	70242.3
2020-09-17	weekdays	32	28.6667	73651.4
2020-09-18	weekdays	30	27.0833	72778.8
2020-09-19	weekends	28	26.2083	68186.8
2020-09-20	weekends	26	24.2917	63936.2
2020-09-21	weekdays	25	23.9167	63006.1
2020-09-22	weekdays	27	25.1667	63215.4
2020-09-23	weekdays	27	24.9583	62955
2020-09-24	weekdays	23	22.3333	61891
2020-09-25	weekdays	28	24.375	60711.7
2020-09-26	weekends	26	23.6667	60249.6
2020-09-27	weekdays	20	19.25	58102.7
2020-09-28	weekdays	22	21.125	58678.2
2020-09-29	weekdays	25	22.6667	59276.2
2020-09-30	weekdays	26	21.9583	56286.7
2020-10-01	weekends	27	24.0417	46827.2
2020-10-02	weekends	27	24.2083	48550.8
2020-10-03	weekends	29	25.2083	53824.4
2020-10-04	weekends	30	26.4583	58775.5
2020-10-05	weekends	25	23.5417	59252.2
2020-10-06	weekends	25	23.2917	58705.5
2020-10-07	weekends	26	23.4583	58600.4
2020-10-08	weekends	26	23.75	58947.4
2020-10-09	weekdays	26	23.625	60059.1
2020-10-10	weekdays	26	22.875	59525.3
2020-10-11	weekends	26	23.1667	58566.9
2020-10-12	weekdays	25	23.6667	60051.4
2020-10-13	weekdays	24	22.9583	60298.1
2020-10-14	weekdays	26	23.5417	60502.3
2020-10-15	weekdays	25	23.1667	59735.3
2020-10-16	weekdays	23	21.7083	59347
2020-10-17	weekends	24	21.625	59059.5
2020-10-18	weekends	24	22	57329.8
2020-10-19	weekdays	23	21.4583	59068.5
2020-10-20	weekdays	24	21.8261	59380.2
2020-10-21	weekdays	25	22.875	59424.2
2020-10-22	weekdays	21	19.1667	59002.8
2020-10-23	weekdays	23	20.0417	58237.9
2020-10-24	weekends	21	19.5833	58114.4
2020-10-25	weekends	23	20.4167	57161.7
2020-10-26	weekdays	25	21.2917	58877.6
2020-10-27	weekdays	25	21.625	59836.2
2020-10-28	weekdays	25	21.7917	59474.8
2020-10-29	weekdays	23	21.25	59466.8
2020-10-30	weekdays	23	20.9167	59499.1
2020-10-31	weekends	24	20.5417	58115.2
2020-11-01	weekends	26	21.7917	55517.1
2020-11-02	weekdays	25	22.2083	58636.5
2020-11-03	weekdays	23	21.2083	59375.8
2020-11-04	weekdays	21	18.875	59099.9
2020-11-05	weekdays	24	20.2917	59519.5
2020-11-06	weekdays	26	22.0435	60383.9
2020-11-07	weekends	23	21.2083	59903.3
2020-11-08	weekends	23	20.8333	58114.8
2020-11-09	weekdays	21	19.375	59061.2
2020-11-10	weekdays	22	18.75	59292.6
2020-11-11	weekdays	22	19.1667	59362.2
2020-11-12	weekdays	23	19.5	59901.7
2020-11-13	weekdays	23	19.8333	59898.7
2020-11-14	weekends	20	19.2917	59426.1
2020-11-15	weekends	23	20.2083	57549.2
2020-11-16	weekdays	24	21.4583	58895.8
2020-11-17	weekdays	25	22.6667	60408.4
2020-11-18	weekdays	27	23.0833	61022
2020-11-19	weekdays	28	23.25	62220.4
2020-11-20	weekdays	25	20.4167	61802.5
2020-11-21	weekends	21	19.5	60352.3
2020-11-22	weekends	27	21.7917	59931.7
2020-11-23	weekdays	19	17.7917	59913.1
2020-11-24	weekdays	19	18	60330.7
2020-11-25	weekdays	22	19.9583	60736.5
2020-11-26	weekdays	26	21.75	60986.1
2020-11-27	weekdays	21	19.375	60919.8
2020-11-28	weekends	18	16.4167	59795.6
2020-11-29	weekends	18	15.5417	58285.6
2020-11-30	weekdays	16	14.5417	59051.4
2020-12-01	weekdays	17	16.4167	58233.3
2020-12-02	weekdays	20	16.7083	59424.1
2020-12-03	weekdays	18	16	59948.6
2020-12-04	weekdays	15	14.2917	60697.8
2020-12-05	weekends	16	14.8333	60441.8
2020-12-06	weekends	19	16.2083	59286.9
2020-12-07	weekdays	18	16.7083	60856.8
2020-12-08	weekdays	16	14	61344.2
2020-12-09	weekdays	17	15.625	61319.7
2020-12-10	weekdays	18	16.375	61483.7
2020-12-11	weekdays	19	16.7917	61365.2
2020-12-12	weekends	17	16.3333	60962.8
2020-12-13	weekends	19	16.25	59229.8
2020-12-14	weekdays	16	10.9583	62468.4
2020-12-15	weekdays	9	8.625	63739.5
2020-12-16	weekdays	9	8.375	64034.5
2020-12-17	weekdays	11	9.04167	65511.4
2020-12-18	weekdays	13	11.25	65284.8
2020-12-19	weekends	12	10.9167	64442.6
2020-12-20	weekends	12	10.8333	63631.1
2020-12-21	weekdays	13	11.9167	63922.6
2020-12-22	weekdays	15	13.2917	64115.2
2020-12-23	weekdays	15	14.0833	63748.2
2020-12-24	weekdays	15	14.8333	63295.6
2020-12-25	weekdays	14	13.125	62839.1
2020-12-26	weekends	17	14.875	62022
2020-12-27	weekends	21	16	61153.9
2020-12-28	weekdays	17	15.7917	61599.2
2020-12-29	weekdays	23	17.5833	61751.7
2020-12-30	weekdays	16	10.25	62615.6
2020-12-31	weekdays	8	6.125	63381.7
