# Supplementary material for: Decomposition of air conditioning electricity consumption considering the dependence between the temperature and electricity consumption
Source: PLoS One. 2024 Aug 29;19(8):e0308542. doi: 10.1371/journal.pone.0308542 (PMC11361441; doi:10.1371/journal.pone.0308542)
Supplement: S1 File — (ZIP) [file pone.0308542.s001.zip › Electricity data for 2021.xlsx]

## Sheet: 2021
time	type	Maximum temperature	Average temperature	Daily electricity consumption
2021-01-01	weekends	9	6.25	57051.1
2021-01-02	weekends	12	8.625	61218.5
2021-01-03	weekends	16	12.1667	63706.5
2021-01-04	weekdays	16	13.8333	63867.3
2021-01-05	weekdays	14	12.625	64158
2021-01-06	weekdays	12	11.2917	64176.4
2021-01-07	weekdays	10	6.95833	67264.8
2021-01-08	weekdays	8	5.83333	68595.9
2021-01-09	weekends	7	5.16667	68230
2021-01-10	weekends	9	6.66667	67376.1
2021-01-11	weekdays	8	8	68271.1
2021-01-12	weekdays	11	6.875	68409.5
2021-01-13	weekdays	16	8.16667	67512.7
2021-01-14	weekdays	19	11.1667	66021.6
2021-01-15	weekdays	21	13.8333	63858
2021-01-16	weekends	14	11.9583	62591.3
2021-01-17	weekends	11	9.375	62453
2021-01-18	weekdays	12	8.58333	64204.1
2021-01-19	weekdays	14	11.1667	63830.1
2021-01-20	weekdays	17	15.4167	62517
2021-01-21	weekdays	24	19.25	60030.5
2021-01-22	weekdays	23	17.4583	59121
2021-01-23	weekends	18	14.875	58383.8
2021-01-24	weekends	14	12.4167	57485.5
2021-01-25	weekdays	17	12.625	57219.9
2021-01-26	weekdays	19	13.9167	57151.6
2021-01-27	weekdays	15	13.0417	56487.3
2021-01-28	weekdays	16	12.7917	55552.2
2021-01-29	weekdays	12	10.4167	55588.1
2021-01-30	weekends	16	11.625	54483.5
2021-01-31	weekends	20	15.2083	52262.9
2021-02-01	weekdays	21	15.75	51403.8
2021-02-02	weekdays	14	12.8333	51099.1
2021-02-03	weekdays	18	13.7391	50301.7
2021-02-04	weekdays	20	14.9583	49334.1
2021-02-05	weekdays	24	16.4583	47194.6
2021-02-06	weekends	20	15.2917	45189.4
2021-02-07	weekdays	21	16.75	44287.2
2021-02-08	weekdays	18	14.9167	43602.6
2021-02-09	weekdays	12	11.4545	42828.9
2021-02-10	weekdays	13	11.95	41447.5
2021-02-11	weekends	14	13.5	40533
2021-02-12	weekends	15	15.05	36338.9
2021-02-13	weekends	16	15	36573.6
2021-02-14	weekends	20	15.5833	37518.7
2021-02-15	weekends	22	15.6667	38619.5
2021-02-16	weekends	19	15.1667	39525.6
2021-02-17	weekends	15	13.4167	41126.8
2021-02-18	weekdays	15	12	43251.3
2021-02-19	weekdays	17	12.25	45182.6
2021-02-20	weekdays	19	12.5	46074.9
2021-02-21	weekends	21	12.75	46672.4
2021-02-22	weekdays	23	17.6818	47931.9
2021-02-23	weekdays	17	14.875	48802.6
2021-02-24	weekdays	17	15.5417	49659.9
2021-02-25	weekdays	21	17.9167	51099.3
2021-02-26	weekdays	17	15	50096
2021-02-27	weekends	17	14.375	51785.7
2021-02-28	weekends	18	15	52129.4
2021-03-01	weekdays	20	16.625	54032.8
2021-03-02	weekdays	17	12.7917	56148
2021-03-03	weekdays	14	12.1667	57375.6
2021-03-04	weekdays	17	14.1667	58354.3
2021-03-05	weekdays	16	14.6667	58553.6
2021-03-06	weekends	18	14.7083	58126.2
2021-03-07	weekends	15	13.9167	57421.1
2021-03-08	weekdays	16	14.25	58765.4
2021-03-09	weekdays	18	14.875	59474.9
2021-03-10	weekdays	16	14.3333	59803.1
2021-03-11	weekdays	22	16.0417	60781.6
2021-03-12	weekdays	19	15.5	60691.6
2021-03-13	weekends	16	14.0417	60510.7
2021-03-14	weekends	18	15.0417	58699.9
2021-03-15	weekdays	23	16.875	59578
2021-03-16	weekdays	23	17.75	61611.7
2021-03-17	weekdays	18	15.375	61388.4
2021-03-18	weekdays	17	15.4348	61840.6
2021-03-19	weekdays	20	16.375	61989.5
2021-03-20	weekends	20	16.5417	61801.8
2021-03-21	weekends	15	12.875	60762.2
2021-03-22	weekdays	15	12.6667	62380.3
2021-03-23	weekdays	14	12.2917	63151.5
2021-03-24	weekdays	20	14.7917	62605.8
2021-03-25	weekdays	21	15.9167	63023
2021-03-26	weekdays	21	17	63039.2
2021-03-27	weekends	25	18.75	62536.3
2021-03-28	weekends	21	18.75	61541.3
2021-03-29	weekdays	22	18.5	62195
2021-03-30	weekdays	25	19	63370.8
2021-03-31	weekdays	18	16.875	62676.9
2021-04-01	weekdays	24	19.7083	62950.6
2021-04-02	weekdays	23	19.7083	64534.7
2021-04-03	weekends	22	19	62420.8
2021-04-04	weekends	17	16.4167	55457.8
2021-04-05	weekends	19	16.5417	59940.2
2021-04-06	weekdays	19	16.3333	63046.3
2021-04-07	weekdays	19	16.25	63344.3
2021-04-08	weekdays	17	14.625	63709.5
2021-04-09	weekdays	19	15.7083	63657.4
2021-04-10	weekends	19	16.0833	63258.5
2021-04-11	weekends	22	18.7083	62553.8
2021-04-12	weekdays	25	21.0417	64361.6
2021-04-13	weekdays	21	17.6667	64714.2
2021-04-14	weekdays	16	14.7083	63628.3
2021-04-15	weekdays	16	14.25	63256.1
2021-04-16	weekdays	21	17.875	63177.7
2021-04-17	weekends	26	20.4583	63003.3
2021-04-18	weekends	20	17.25	61265.5
2021-04-19	weekdays	20	17.25	62783.8
2021-04-20	weekdays	23	18.875	64035.2
2021-04-21	weekdays	25	21.0833	64624.2
2021-04-22	weekdays	27	22.0417	65307.7
2021-04-23	weekdays	24	21.2917	65928.6
2021-04-24	weekends	27	21.125	65311.9
2021-04-25	weekdays	21	19.9583	63604.5
2021-04-26	weekdays	25	21.0417	64018.8
2021-04-27	weekdays	24	20.5417	64362
2021-04-28	weekdays	20	18.9583	64190.8
2021-04-29	weekdays	22	19.25	64050.8
2021-04-30	weekdays	28	22.0417	63812.4
2021-05-01	weekends	28	23.125	54399.4
2021-05-02	weekends	25	21.3333	56524
2021-05-03	weekends	23	21.0417	60654.8
2021-05-04	weekends	28	23.2917	63677.6
2021-05-05	weekends	25	20.4583	63688.6
2021-05-06	weekdays	24	20.2083	63975.5
2021-05-07	weekdays	28	23.5417	65735
2021-05-08	weekdays	25	22.1667	65993.2
2021-05-09	weekends	28	23.7917	64688.1
2021-05-10	weekdays	29	24.9583	67273.1
2021-05-11	weekdays	30	26.0417	69360.8
2021-05-12	weekdays	29	25.3333	71040.6
2021-05-13	weekdays	30	26.2917	72877.1
2021-05-14	weekdays	31	27.4167	75785.6
2021-05-15	weekends	31	27.5833	75162.9
2021-05-16	weekends	31	27.9167	73371.8
2021-05-17	weekdays	28	25.0417	74964.5
2021-05-18	weekdays	22	21.125	72047.3
2021-05-19	weekdays	25	22.5652	70956.5
2021-05-20	weekdays	31	26.7083	73526.1
2021-05-21	weekdays	26	22.9583	74359.4
2021-05-22	weekends	23	21.2917	72302.4
2021-05-23	weekends	25	23.125	71415
2021-05-24	weekdays	24	22.25	72700.6
2021-05-25	weekdays	26	23.125	69301.2
2021-05-26	weekdays	31	25.875	72849.5
2021-05-27	weekdays	30	26.4167	75814.4
2021-05-28	weekdays	29	24.4583	75424.4
2021-05-29	weekends	24	22.25	69725.6
2021-05-30	weekends	23	21.5	64807.1
2021-05-31	weekdays	24	22.25	64274.3
2021-06-01	weekdays	28	24.1667	64109.4
2021-06-02	weekdays	31	26.5	68164
2021-06-03	weekdays	32	28.2917	72589.5
2021-06-04	weekdays	30	24.5	72374.2
2021-06-05	weekends	23	21.8333	66991.5
2021-06-06	weekends	27	23.5	65611.3
2021-06-07	weekdays	26	23.5833	65822.8
2021-06-08	weekdays	28	24.7083	68188.5
2021-06-09	weekdays	29	25.8333	71055.6
2021-06-10	weekdays	30	27.125	73543.8
2021-06-11	weekdays	31	27.8333	75810.6
2021-06-12	weekends	32	28.25	76114.7
2021-06-13	weekends	32	29.75	74367.8
2021-06-14	weekends	32	29.3333	69351.1
2021-06-15	weekdays	32	29.5417	77848.9
2021-06-16	weekdays	33	29.8333	82747.4
2021-06-17	weekdays	32	29.0417	84806.9
2021-06-18	weekdays	33	29.5417	85760.7
2021-06-19	weekends	33	28.875	85303
2021-06-20	weekends	32	28	82960.2
2021-06-21	weekdays	26	24.9167	79866.3
2021-06-22	weekdays	24	23.0833	72085.9
2021-06-23	weekdays	25	23.2917	68365.6
2021-06-24	weekdays	25	23.1667	67946.7
2021-06-25	weekdays	27	25.6667	69378.4
2021-06-26	weekends	30	27.4167	71841.8
2021-06-27	weekends	31	28.1667	73599.1
2021-06-28	weekdays	30	27.5	75091.8
2021-06-29	weekdays	31	27.4583	73755.9
2021-06-30	weekdays	30	27.9167	73994.7
2021-07-01	weekdays	30	28.3333	74214.7
2021-07-02	weekdays	31	29.125	77575.1
2021-07-03	weekends	32	29.125	79196.2
2021-07-04	weekends	33	28.8333	78903.6
2021-07-05	weekdays	32	28.6667	82130.6
2021-07-06	weekdays	34	29.2917	82048.8
2021-07-07	weekdays	34	30.375	82608.5
2021-07-08	weekdays	33	30.0417	84154
2021-07-09	weekdays	34	30.2083	85552.9
2021-07-10	weekends	34	29.6667	84003.8
2021-07-11	weekends	34	29.6667	81973.6
2021-07-12	weekdays	35	29.625	84908
2021-07-13	weekdays	33	29.75	86217.8
2021-07-14	weekdays	34	29.125	86451.9
2021-07-15	weekdays	33	29.4167	85157.4
2021-07-16	weekdays	33	29.625	83163.9
2021-07-17	weekends	33	29.3333	81347
2021-07-18	weekends	32	28.9167	78732.9
2021-07-19	weekdays	33	29.3333	81641.9
2021-07-20	weekdays	33	29.5	81208.5
2021-07-21	weekdays	34	29.7917	81472.5
2021-07-22	weekdays	35	29.625	82108.1
2021-07-23	weekdays	33	28.5833	82303.6
2021-07-24	weekends	36	31.25	81471.9
2021-07-25	weekends	38	31.9583	81903.2
2021-07-26	weekdays	37	31.7083	86866.3
2021-07-27	weekdays	33	30.6667	89135.5
2021-07-28	weekdays	34	30.5	88470
2021-07-29	weekdays	34	30.875	86443.1
2021-07-30	weekdays	33	30.125	83815.2
2021-07-31	weekends	30	28	79215.6
2021-08-01	weekends	31	28.125	74041.4
2021-08-02	weekdays	33	28.7083	76405.2
2021-08-03	weekdays	33	28.5417	78259.8
2021-08-04	weekdays	31	28.0833	77314.9
2021-08-05	weekdays	29	27.2917	73578.2
2021-08-06	weekdays	27	25.7083	70749.7
2021-08-07	weekends	29	26	71636.4
2021-08-08	weekends	32	28.75	74158.9
2021-08-09	weekdays	31	29.0417	78895.4
2021-08-10	weekdays	32	29.5	79065.4
2021-08-11	weekdays	32	29.5	78252
2021-08-12	weekdays	33	29.4167	79464.2
2021-08-13	weekdays	33	29.4167	79823.8
2021-08-14	weekends	32	29.125	78082.2
2021-08-15	weekends	32	29.2083	76239.4
2021-08-16	weekdays	33	29.4167	79912.7
2021-08-17	weekdays	32	27.9583	80220.4
2021-08-18	weekdays	31	27.625	77844.3
2021-08-19	weekdays	31	27.625	77560.2
2021-08-20	weekdays	32	29	81333.4
2021-08-21	weekends	32	28.9167	78758.2
2021-08-22	weekends	32	29.0417	76477.7
2021-08-23	weekdays	32	29.125	80627.6
2021-08-24	weekdays	32	29.5833	82124.6
2021-08-25	weekdays	32	29.4583	83341.7
2021-08-26	weekdays	33	29	83851.6
2021-08-27	weekdays	32	28.625	82954.8
2021-08-28	weekends	33	28.8333	81426
2021-08-29	weekends	32	29.1667	80012.7
2021-08-30	weekdays	33	29.375	82110.1
2021-08-31	weekdays	31	29.0833	81489.6
2021-09-01	weekdays	33	29.2083	80671.3
2021-09-02	weekdays	33	29.3333	83026
2021-09-03	weekdays	33	29.8333	83781.7
2021-09-04	weekends	34	29.2917	82583.5
2021-09-05	weekends	34	29.75	80859.8
2021-09-06	weekdays	33	29.625	83648.4
2021-09-07	weekdays	33	29.75	84307.3
2021-09-08	weekdays	33	29.4167	82945.6
2021-09-09	weekdays	33	28.9583	82581.7
2021-09-10	weekdays	33	29.2917	83264.7
2021-09-11	weekends	32	29.375	83258.9
2021-09-12	weekends	31	27.9583	80152.3
2021-09-13	weekdays	37	30.375	82721.8
2021-09-14	weekdays	34	29.8333	83248.8
2021-09-15	weekdays	33	29	82745.2
2021-09-16	weekdays	33	28.1667	80816.2
2021-09-17	weekdays	32	28.75	80603
2021-09-18	weekdays	31	28.6667	80399.7
2021-09-19	weekends	31	28.2917	78420
2021-09-20	weekends	33	29.5833	78053.4
2021-09-21	weekends	35	29.5417	71105.5
2021-09-22	weekdays	32	28.625	76497.2
2021-09-23	weekdays	32	28.0833	77791.6
2021-09-24	weekdays	31	26.9167	77023.7
2021-09-25	weekends	30	27.5417	74814.4
2021-09-26	weekdays	30	26.9167	74793.4
2021-09-27	weekdays	31	26.5417	77075.4
2021-09-28	weekdays	31	27.75	75173.9
2021-09-29	weekdays	32	27.5833	74439.8
2021-09-30	weekdays	32	27.4583	73100.4
2021-10-01	weekends	31	27.7917	67260.3
2021-10-02	weekends	31	28.2083	68963.2
2021-10-03	weekends	31	27.625	70474.1
2021-10-04	weekends	33	28.7917	69403.4
2021-10-05	weekends	31	28.3333	70163.5
2021-10-06	weekends	31	28.3333	72125.8
2021-10-07	weekends	31	27.625	73045
2021-10-08	weekdays	29	27.5417	69618.7
2021-10-09	weekdays	30	28.2083	69636.3
2021-10-10	weekends	30	28	67552.8
2021-10-11	weekdays	30	27.9167	67739.6
2021-10-12	weekdays	27	25.2917	66532.2
2021-10-13	weekdays	29	27	69346.3
2021-10-14	weekdays	30	27.8333	69564
2021-10-15	weekdays	30	27.75	69247.4
2021-10-16	weekends	30	26.5417	67839.8
2021-10-17	weekends	23	21.3333	62910.5
2021-10-18	weekdays	22	20.4583	62818.7
2021-10-19	weekdays	24	21.7917	63758.1
2021-10-20	weekdays	21	19.8333	63313.4
2021-10-21	weekdays	19	17.7917	63177.6
2021-10-22	weekdays	19	16.5	62709.4
2021-10-23	weekends	19	17.6667	64964.8
2021-10-24	weekends	21	18.6667	61907
2021-10-25	weekdays	24	21.2917	62480.2
2021-10-26	weekdays	24	21.0833	63483.3
2021-10-27	weekdays	24	22	63613.3
2021-10-28	weekdays	24	21.7917	64240
2021-10-29	weekdays	23	21.125	63898.4
2021-10-30	weekends	24	20.625	63586.1
2021-10-31	weekends	24	21.0417	61084.1
2021-11-01	weekdays	21	19.25	62003.2
2021-11-02	weekdays	22	20.4583	63331.5
2021-11-03	weekdays	22	19.9167	64293.3
2021-11-04	weekdays	20	19.2083	64622.4
2021-11-05	weekdays	25	21.9167	65565.1
2021-11-06	weekends	24	21.7917	65610.6
2021-11-07	weekends	24	22.125	64004.9
2021-11-08	weekdays	21	16.9167	63881.2
2021-11-09	weekdays	18	15.4167	63936.3
2021-11-10	weekdays	21	15.625	64320.8
2021-11-11	weekdays	21	15.875	64597.7
2021-11-12	weekdays	22	18.7917	64972.5
2021-11-13	weekends	18	16.75	64009.5
2021-11-14	weekends	21	16.4167	62141.6
2021-11-15	weekdays	22	18.2083	63089.8
2021-11-16	weekdays	20	17.8333	63685.5
2021-11-17	weekdays	17	16.75	65102.1
2021-11-18	weekdays	20	18.2083	65002.6
2021-11-19	weekdays	21	19.125	65099.7
2021-11-20	weekends	22	20.0833	64158.8
2021-11-21	weekends	24	20.7083	62811.6
2021-11-22	weekdays	20	16.0417	64599.1
2021-11-23	weekdays	15	13.2083	65342.1
2021-11-24	weekdays	17	13.875	66373.2
2021-11-25	weekdays	21	16.375	64996.1
2021-11-26	weekdays	20	17.8333	64899
2021-11-27	weekends	20	17.5833	64296.1
2021-11-28	weekends	18	17.375	62850.8
2021-11-29	weekdays	23	19.9583	65480.6
2021-11-30	weekdays	24	19.6667	63786.2
2021-12-01	weekdays	16	13.5833	62932.9
2021-12-02	weekdays	17	12.5417	64627.8
2021-12-03	weekdays	18	12.875	66073.7
2021-12-04	weekends	17	14.4167	65418.5
2021-12-05	weekends	19	15.4167	63955.5
2021-12-06	weekdays	19	16.5	64286.4
2021-12-07	weekdays	18	15.875	65283.6
2021-12-08	weekdays	18	15.9583	65585.7
2021-12-09	weekdays	20	17.2917	65292
2021-12-10	weekdays	21	17.9167	64573.8
2021-12-11	weekends	20	17.625	64630
2021-12-12	weekends	20	17.1667	63184.2
2021-12-13	weekdays	16	14.5	64470.2
2021-12-14	weekdays	18	15.5417	65096.7
2021-12-15	weekdays	20	18.3333	65064.7
2021-12-16	weekdays	24	19.875	64949.8
2021-12-17	weekdays	19	16.2083	65296.9
2021-12-18	weekends	14	11.7083	65208
2021-12-19	weekends	15	11.4167	64151.1
2021-12-20	weekdays	15	11.9583	66125.9
2021-12-21	weekdays	14	13.1667	65532.4
2021-12-22	weekdays	18	15.5	65322.5
2021-12-23	weekdays	15	14.75	65930
2021-12-24	weekdays	20	16.7083	65920.5
2021-12-25	weekends	17	13.1667	65662.6
2021-12-26	weekends	10	9.25	64885.8
2021-12-27	weekdays	9	8.29167	68167.1
2021-12-28	weekdays	12	10.1667	68573.7
2021-12-29	weekdays	16	12.9167	67376.5
2021-12-30	weekdays	14	12.75	66854.2
2021-12-31	weekdays	12	11.375	65430.3
