# Supplementary material for: Decomposition of air conditioning electricity consumption considering the dependence between the temperature and electricity consumption
Source: PLoS One. 2024 Aug 29;19(8):e0308542. doi: 10.1371/journal.pone.0308542 (PMC11361441; doi:10.1371/journal.pone.0308542)
Supplement: S1 File — (ZIP) [file pone.0308542.s001.zip › Electricity data for 2022.xlsx]

## Sheet: 2022
time	type	Maximum temperature	Average temperature	Daily electricity consumption
2022-01-01	weekends	15	12.75	58227.1
2022-01-02	weekends	16	13.75	61669.6
2022-01-03	weekends	16	13	64325.4
2022-01-04	weekdays	18	14.5417	65417.9
2022-01-05	weekdays	16	14.7917	65294.4
2022-01-06	weekdays	15	13.6667	65544.6
2022-01-07	weekdays	14	12.7083	65538.8
2022-01-08	weekends	15	12.375	64072.2
2022-01-09	weekends	14	11.7917	63686.7
2022-01-10	weekdays	14	12.375	64410.1
2022-01-11	weekdays	13	11.7917	64449.1
2022-01-12	weekdays	12	9.91667	63989.1
2022-01-13	weekdays	15	11.2917	63014.3
2022-01-14	weekdays	11	10.125	63746.5
2022-01-15	weekends	16	12.5417	61337.8
2022-01-16	weekends	13	11.9167	59451.9
2022-01-17	weekdays	11	10.5	61457.4
2022-01-18	weekdays	13	11.4583	60192.8
2022-01-19	weekdays	16	13.25	59241
2022-01-20	weekdays	14	12.625	58227.1
2022-01-21	weekdays	12	11.3333	57472
2022-01-22	weekends	14	12.125	55679.4
2022-01-23	weekends	20	15.375	53107
2022-01-24	weekdays	14	13.0833	52975.7
2022-01-25	weekdays	13	12.6667	51196.2
2022-01-26	weekdays	14	13.2083	49244.8
2022-01-27	weekdays	15	13.8333	47138.6
2022-01-28	weekdays	12	11.0417	45747
2022-01-29	weekdays	11	9.70833	44869.8
2022-01-30	weekdays	10	9.45833	44088
2022-01-31	weekends	10	8.875	45757.2
2022-02-01	weekends	11	9.25	41236.6
2022-02-02	weekends	10	9.45833	41834.1
2022-02-03	weekends	10	9.5	42930.8
2022-02-04	weekends	10	9.58333	44395.4
2022-02-05	weekends	10	9.375	44914.3
2022-02-06	weekends	10	9.04167	46559.4
2022-02-07	weekdays	12	9.70833	49419.2
2022-02-08	weekdays	12	10.5833	51398.9
2022-02-09	weekdays	12	10.125	52601.1
2022-02-10	weekdays	12	10.375	53730.4
2022-02-11	weekdays	13	11.25	54247.2
2022-02-12	weekends	14	12.25	54285
2022-02-13	weekends	12	11.0833	55047.4
2022-02-14	weekdays	14	11.25	56308.3
2022-02-15	weekdays	14	11.3333	55927.6
2022-02-16	weekdays	13	10.9167	58212.8
2022-02-17	weekdays	10	9.375	60875.8
2022-02-18	weekdays	11	9.125	62644.9
2022-02-19	weekends	11	10.0833	63472.6
2022-02-20	weekends	7	6.08333	65278.3
2022-02-21	weekdays	7	5.625	68028.6
2022-02-22	weekdays	9	7.66667	69410.1
2022-02-23	weekdays	8	7.08333	69865.7
2022-02-24	weekdays	12	8.66667	68379.2
2022-02-25	weekdays	12	9.75	67446.7
2022-02-26	weekends	18	13.4583	65712.5
2022-02-27	weekends	18	14.2083	64105.5
2022-02-28	weekdays	22	16.3333	64093
2022-03-01	weekdays	24	16.5833	63124.4
2022-03-02	weekdays	17	14.9583	64129.9
2022-03-03	weekdays	20	16.4167	64469.5
2022-03-04	weekdays	21	18.0435	64754.1
2022-03-05	weekends	17	15.9583	64865.4
2022-03-06	weekends	14	12.4167	64183.3
2022-03-07	weekdays	11	10.25	65501.2
2022-03-08	weekdays	17	11.7917	66436.2
2022-03-09	weekdays	20	15.125	66314.8
2022-03-10	weekdays	22	17.9167	66198.6
2022-03-11	weekdays	23	17.7083	66716.9
2022-03-12	weekends	24	19.25	66168.2
2022-03-13	weekends	25	19.6667	64486.9
2022-03-14	weekdays	25	19.0833	66412.8
2022-03-15	weekdays	20	17.7083	65244.9
2022-03-16	weekdays	25	20.2917	64615.7
2022-03-17	weekdays	22	19.875	66138.9
2022-03-18	weekdays	24	18.4167	65221.9
2022-03-19	weekends	21	16.5417	63435
2022-03-20	weekends	21	16.4167	60480.6
2022-03-21	weekdays	15	14.7083	61276.7
2022-03-22	weekdays	15	12.875	62233.8
2022-03-23	weekdays	13	12.125	62702.5
2022-03-24	weekdays	16	14.375	62792.3
2022-03-25	weekdays	21	16.5	62514.2
2022-03-26	weekends	26	19.75	61503.5
2022-03-27	weekends	17	14.625	59637.6
2022-03-28	weekdays	14	11.0909	62080.3
2022-03-29	weekdays	18	15.125	62457.6
2022-03-30	weekdays	22	17.875	61538
2022-03-31	weekdays	17	15.8696	61016.4
2022-04-01	weekdays	16	14.25	60906.1
2022-04-02	weekdays	14	11.6957	62365.2
2022-04-03	weekends	17	13.7083	61408.4
2022-04-04	weekends	18	13.9583	60019.5
2022-04-05	weekends	20	16.0833	55439.5
2022-04-06	weekdays	23	18.8333	60174.9
2022-04-07	weekdays	23	18.5	63176.1
2022-04-08	weekdays	24	19.1364	62858.5
2022-04-09	weekends	25	19.6522	62640.9
2022-04-10	weekends	26	21.5	61462.7
2022-04-11	weekdays	26	21	63386.1
2022-04-12	weekdays	25	20.8182	63906.2
2022-04-13	weekdays	26	23	64499.9
2022-04-14	weekdays	25	22.2917	64921.8
2022-04-15	weekdays	21	18.875	63610.2
2022-04-16	weekends	18	16.2083	63081.6
2022-04-17	weekends	18	15.7917	61977.2
2022-04-18	weekdays	20	16.9583	63926.8
2022-04-19	weekdays	20	17.0417	64667.5
2022-04-20	weekdays	20	16.7917	65009.7
2022-04-21	weekdays	21	17.7083	65356
2022-04-22	weekdays	27	21.375	66006.9
2022-04-23	weekends	28	23.0833	66562.5
2022-04-24	weekdays	24	21.875	66713.2
2022-04-25	weekdays	30	24.2083	68861.8
2022-04-26	weekdays	29	25.7917	70332.5
2022-04-27	weekdays	23	20	70171.6
2022-04-28	weekdays	22	19.4583	68110
2022-04-29	weekdays	26	19.4167	69075.5
2022-04-30	weekends	19	17.125	63526.3
2022-05-01	weekends	18	15.8333	55263.9
2022-05-02	weekends	19	15.8333	57160
2022-05-03	weekends	23	18.9583	60647.4
2022-05-04	weekends	22	20.2083	63438.3
2022-05-05	weekdays	25	21.25	65562.3
2022-05-06	weekdays	25	21.125	66605.3
2022-05-07	weekdays	25	21.75	66588.7
2022-05-08	weekends	23	20.375	64886
2022-05-09	weekdays	20	19.0833	66241.5
2022-05-10	weekdays	21	19.5	66408.9
2022-05-11	weekdays	22	20	65999.3
2022-05-12	weekdays	21	19.375	65731
2022-05-13	weekdays	20	19.3333	65862.5
2022-05-14	weekends	19	16.5217	64179.2
2022-05-15	weekends	15	14.5	62020.7
2022-05-16	weekdays	16	14.2083	63092.5
2022-05-17	weekdays	25	18.9167	64291.3
2022-05-18	weekdays	25	20.7083	64969.7
2022-05-19	weekdays	25	22.0833	66485.3
2022-05-20	weekdays	26	22.0833	66725.3
2022-05-21	weekends	22	20.8333	65397
2022-05-22	weekends	21	19.5417	63720.1
2022-05-23	weekdays	20	19	65405.5
2022-05-24	weekdays	20	19.6522	65811.6
2022-05-25	weekdays	23	20.8333	66545
2022-05-26	weekdays	21	20.2083	66481.2
2022-05-27	weekdays	23	20.2083	66216.8
2022-05-28	weekends	24	21	66168
2022-05-29	weekends	31	26.9583	67770.7
2022-05-30	weekdays	30	26.875	71929
2022-05-31	weekdays	25	23.2083	71716.4
2022-06-01	weekdays	29	25.2917	71828.8
2022-06-02	weekdays	29	24.6667	72552.5
2022-06-03	weekends	29	25.8333	63316.1
2022-06-04	weekends	28	26.2917	68076.5
2022-06-05	weekends	30	27.5652	73176.3
2022-06-06	weekdays	27	23.7917	73365.5
2022-06-07	weekdays	23	21.7917	69774.6
2022-06-08	weekdays	22	20.375	66118.3
2022-06-09	weekdays	21	20.375	65345.5
2022-06-10	weekdays	23	21.9167	66651.7
2022-06-11	weekends	22	21.1667	66232.8
2022-06-12	weekends	23	21.2917	63705.6
2022-06-13	weekdays	27	24.4583	66081.6
2022-06-14	weekdays	28	23.4583	68020.5
2022-06-15	weekdays	26	23.1667	67427.8
2022-06-16	weekdays	25	23.625	66240.8
2022-06-17	weekdays	26	24.5833	67753.9
2022-06-18	weekends	28	25.9583	66904.7
2022-06-19	weekends	29	27.2917	68719.7
2022-06-20	weekdays	30	27.5417	73423.8
2022-06-21	weekdays	28	26.5217	74965.9
2022-06-22	weekdays	31	27.9167	76830.2
2022-06-23	weekdays	32	28.9583	79255.7
2022-06-24	weekdays	32	29	80592.3
2022-06-25	weekends	32	28.4583	79184.2
2022-06-26	weekends	31	28	76200.7
2022-06-27	weekdays	32	28.625	80967.6
2022-06-28	weekdays	35	29.1667	82971.2
2022-06-29	weekdays	32	29.1667	83654.4
2022-06-30	weekdays	31	28.2917	81914.1
2022-07-01	weekdays	31	28.2083	79141.7
2022-07-02	weekends	28	26.4583	75707.2
2022-07-03	weekends	29	26.7917	72494.5
2022-07-04	weekdays	30	28	76943.2
2022-07-05	weekdays	31	28.2083	77194.9
2022-07-06	weekdays	31	27.7083	75625.9
2022-07-07	weekdays	32	28.2917	77870.5
2022-07-08	weekdays	33	29.5833	81349.1
2022-07-09	weekends	34	30.125	82168.8
2022-07-10	weekends	34	29.7917	81987.4
2022-07-11	weekdays	33	29.125	86479.9
2022-07-12	weekdays	32	28.75	86863.3
2022-07-13	weekdays	33	28.6667	86792.3
2022-07-14	weekdays	32	28.625	87391.9
2022-07-15	weekdays	33	29.2083	86570.9
2022-07-16	weekends	32	29.6087	84821
2022-07-17	weekends	33	29.25	83796.4
2022-07-18	weekdays	32	29.5417	85954.1
2022-07-19	weekdays	35	30.25	85061.7
2022-07-20	weekdays	36	30.875	85931.2
2022-07-21	weekdays	34	30.5417	88267.9
2022-07-22	weekdays	35	30.9167	90798.6
2022-07-23	weekends	33	30.25	89766.7
2022-07-24	weekends	34	30.8333	87750.5
2022-07-25	weekdays	33	29.4167	90720.2
2022-07-26	weekdays	34	29.75	89836.5
2022-07-27	weekdays	33	29.4583	89207.4
2022-07-28	weekdays	33	28.7917	88010.7
2022-07-29	weekdays	34	29.375	86667
2022-07-30	weekends	34	30.0417	82918
2022-07-31	weekends	35	30.75	80153.7
2022-08-01	weekdays	35	31.0417	83219.6
2022-08-02	weekdays	33	29.5652	82862.3
2022-08-03	weekdays	33	29.3478	80265
2022-08-04	weekdays	35	30.25	80358.3
2022-08-05	weekdays	34	30.5417	81931.7
2022-08-06	weekends	35	31.625	83121.2
2022-08-07	weekends	34	30.3333	79927.8
2022-08-08	weekdays	34	30.125	83016.4
2022-08-09	weekdays	34	30.4167	85068.2
2022-08-10	weekdays	35	30.8261	85575.8
2022-08-11	weekdays	35	31.5	87050.4
2022-08-12	weekdays	34	30.7917	87770.7
2022-08-13	weekends	33	30.125	86409.5
2022-08-14	weekends	34	29.7083	85034.7
2022-08-15	weekdays	34	30.2083	88077.4
2022-08-16	weekdays	35	30.7917	88952.2
2022-08-17	weekdays	35	31.2174	89271.1
2022-08-18	weekdays	34	30.0833	89055.1
2022-08-19	weekdays	36	31.2917	87818.1
2022-08-20	weekends	35	30.8333	85088.7
2022-08-21	weekends	34	30.9167	84906.1
2022-08-22	weekdays	35	30.5	91049.7
2022-08-23	weekdays	34	30.25	92789.6
2022-08-24	weekdays	34	30	90279.2
2022-08-25	weekdays	36	30.8333	90217.1
2022-08-26	weekdays	35	31	90554.5
2022-08-27	weekends	35	30.1667	90014.7
2022-08-28	weekends	32	28.9167	83691.6
2022-08-29	weekdays	33	29.4583	86523.1
2022-08-30	weekdays	34	30.2174	88885.8
2022-08-31	weekdays	34	30	87885.1
2022-09-01	weekdays	32	28.2609	81254.6
2022-09-02	weekdays	33	29.0833	79921.6
2022-09-03	weekends	35	30.3333	81622.8
2022-09-04	weekends	35	31.7083	82030
2022-09-05	weekdays	35	30.9167	84730.7
2022-09-06	weekdays	32	28.7083	82695.6
2022-09-07	weekdays	31	27.2917	78001.4
2022-09-08	weekdays	33	27.8333	76490.6
2022-09-09	weekdays	31	27.625	76336.3
2022-09-10	weekends	30	27.3333	66328.7
2022-09-11	weekends	31	27.5	69358.8
2022-09-12	weekends	33	29.0417	76279.5
2022-09-13	weekdays	34	29.6667	79461.5
2022-09-14	weekdays	35	30.087	81641.3
2022-09-15	weekdays	35	29.5417	81400.7
2022-09-16	weekdays	32	28.3333	80924.8
2022-09-17	weekends	31	28	79595.3
2022-09-18	weekends	32	28.2083	78766
2022-09-19	weekdays	33	28.5417	81758.7
2022-09-20	weekdays	30	27.25	78617
2022-09-21	weekdays	30	26.625	75077.1
2022-09-22	weekdays	29	27.0435	74994
2022-09-23	weekdays	28	26.2917	74638.9
2022-09-24	weekends	28	26.0417	71696.1
2022-09-25	weekends	29	25.4583	69695.1
2022-09-26	weekdays	29	25.7917	72889.8
2022-09-27	weekdays	29	26.125	75268.2
2022-09-28	weekdays	31	26.7826	77246.6
2022-09-29	weekdays	31	27.875	78383.7
2022-09-30	weekdays	31	27.8333	78406.6
2022-10-01	weekends	31	27.875	67695.3
2022-10-02	weekends	32	28.1667	69084.4
2022-10-03	weekends	32	28.375	73837
2022-10-04	weekends	32	28.25	76982.9
2022-10-05	weekends	27	25.0833	73660.4
2022-10-06	weekends	26	24.3478	71890.6
2022-10-07	weekends	25	23.3333	71046.2
2022-10-08	weekdays	25	22.5833	69715.7
2022-10-09	weekdays	28	24.25	68747.6
2022-10-10	weekdays	25	22	67847.5
2022-10-11	weekdays	22	20.6667	66326.3
2022-10-12	weekdays	25	21.9167	66816.5
2022-10-13	weekdays	26	23.0833	67042
2022-10-14	weekdays	27	23.75	67907.7
2022-10-15	weekends	26	23.125	68012.5
2022-10-16	weekends	24	22.625	66135.5
2022-10-17	weekdays	24	22.2222	67389.1
2022-10-18	weekdays	21	20.0476	66152.2
2022-10-19	weekdays	23	20.1667	66133.4
2022-10-20	weekdays	24	21.0833	65901.7
2022-10-21	weekdays	26	22.65	66195.4
2022-10-22	weekends	29	24.4167	66979.6
2022-10-23	weekends	26	23.3333	64728.1
2022-10-24	weekdays	23	21.2917	65764
2022-10-25	weekdays	23	20.3333	65703.2
2022-10-26	weekdays	25	21.0417	65606.3
2022-10-27	weekdays	26	22.5417	66093.2
2022-10-28	weekdays	24	21.6087	66527.6
2022-10-29	weekends	24	21.5417	64704.8
2022-10-30	weekends	24	21.8333	62487.4
2022-10-31	weekdays	21	19.875	63302.6
2022-11-01	weekdays	20	18.625	62365.2
2022-11-02	weekdays	19	17.8333	63463.8
2022-11-03	weekdays	20	18.625	64878.3
2022-11-04	weekdays	20	18.7917	64976.5
2022-11-05	weekends	19	17.7917	63727.1
2022-11-06	weekends	20	18.6667	62484.8
2022-11-07	weekdays	21	19.2083	64595.5
2022-11-08	weekdays	22	20.6957	65393
2022-11-09	weekdays	22	20.8696	66088.8
2022-11-10	weekdays	25	22.7917	66122.3
2022-11-11	weekdays	24	22.4583	67077.1
2022-11-12	weekends	27	22.5833	66821.7
2022-11-13	weekends	26	21.0417	64819.2
2022-11-14	weekdays	21	19.6667	65802.8
2022-11-15	weekdays	19	18.4583	65924.1
2022-11-16	weekdays	18	17.0417	65318.1
2022-11-17	weekdays	24	20.6667	65430.9
2022-11-18	weekdays	26	22.0833	66040.5
2022-11-19	weekends	25	21.6667	65122.9
2022-11-20	weekends	24	21.625	62698.5
2022-11-21	weekdays	23	21.2083	65582.1
2022-11-22	weekdays	21	20.4583	65841.1
2022-11-23	weekdays	21	19.5833	65812.9
2022-11-24	weekdays	20	18.1667	64462.5
2022-11-25	weekdays	18	18	63825.3
2022-11-26	weekends	23	19.7917	63064.1
2022-11-27	weekends	21	19.4348	61800.7
2022-11-28	weekdays	25	21.7083	63671.4
2022-11-29	weekdays	29	23.4583	65330.2
2022-11-30	weekdays	17	13.375	63541
2022-12-01	weekdays	12	11.3043	62313.5
2022-12-02	weekdays	13	11.4783	63631.8
2022-12-03	weekends	19	16.5217	63198.2
2022-12-04	weekends	18	16.5652	63129.6
2022-12-05	weekdays	15	13.8333	65219.3
2022-12-06	weekdays	14	13.087	66385
2022-12-07	weekdays	16	14.7391	66230.8
2022-12-08	weekdays	19	17	65137.7
2022-12-09	weekdays	20	17.3913	64811.3
2022-12-10	weekends	20	17.7391	64560.3
2022-12-11	weekends	16	15.1739	63568.3
2022-12-12	weekdays	16	14.25	65408.6
2022-12-13	weekdays	14	12.6087	67336.7
2022-12-14	weekdays	11	9.72727	68540.4
2022-12-15	weekdays	11	9.56522	68563.4
2022-12-16	weekdays	14	12.6842	67565.2
2022-12-17	weekends	13	11.7083	67581.6
2022-12-18	weekends	9	7.29167	67570.1
2022-12-19	weekdays	13	9.08333	69317.5
2022-12-20	weekdays	15	12.5417	68612.5
2022-12-21	weekdays	19	14.9583	66623.4
2022-12-22	weekdays	17	11.125	65956.8
2022-12-23	weekdays	13	10.4167	65343
2022-12-24	weekends	14	9.66667	64519.4
2022-12-25	weekends	13	10	62880.7
2022-12-26	weekdays	14	10.2083	63404.9
2022-12-27	weekdays	13	11.625	62165.3
2022-12-28	weekdays	13	12.0833	60929.1
2022-12-29	weekdays	13	11.5417	61014.3
2022-12-30	weekdays	13	11.2083	60791.3
2022-12-31	weekends	13	12.2917	59204.4
